# Supplementary material for: Beyond the Camera Trap: A Systematic Review of Computing Technology Used to Monitor and Interact with (More) Varied Taxa in Zoos and Aquariums
Source: Animals (Basel). 2025 Jun 11;15(12):1721. doi: 10.3390/ani15121721 (PMC12189352; doi:10.3390/ani15121721)
Supplement: Supplementary file 1 [file animals-15-01721-s001.zip]

Archive with 1 entries (1 files):
- animals-3664843-supplementary.xlsm
