# Supplementary material for: Beyond the Camera Trap: A Systematic Review of Computing Technology Used to Monitor and Interact with (More) Varied Taxa in Zoos and Aquariums
Source: Animals (Basel). 2025 Jun 11;15(12):1721. doi: 10.3390/ani15121721 (PMC12189352; doi:10.3390/ani15121721)
Supplement: Supplementary file 1 [file animals-15-01721-s001.zip › animals-3664843-supplementary.xlsm]

## Sheet: AllTogether
Title	Journal	Year	All Families for Each Study	Orders	Taxonomic Class	Standarized Technologies	Standarized Purpose(s)	Standarized Purpose Word(s)
A comparative study of nightly allonursing behaviour in four zoo-housed groups of giraffes (Giraffa camelopardalis)	Journal of Zoo and Aquarium Research.	2020-01-01	Giraffidae	Artiodactyla	Mammal	Cameras And/Or Video Monitoring	Behavioral Studies, Reproductive and Breeding	social, activity, nocturnal, maternal
A novel approach to studying enclosure and support usage in siamangs: using a 3D computer model	Journal of Zoo and Aquarium Research.	2017-01-01	Hylobatidae	Primates	Mammal	Other	Behavioral Studies, Environmental Factors	activity, preference, spatial
Asian elephant (Elephas maximus) sleep study – long-term quantitative research at Dublin Zoo	Journal of Zoo and Aquarium Research.	2017-01-01	Elephantidae	Proboscidea	Mammal	Cameras And/Or Video Monitoring, Infrared Technology	Behavioral Studies, Environmental Factors, Reproductive and Breeding	enrichment, wellbeing, habitat, parturition
Automated scatter-feeding increases foraging activity of zoo-housed meerkats Suricata suricatta to durations observed in the wild and elicits sentinel behaviour during feedings	Journal of Zoo and Aquarium Research.	2024-01-01	Herpestidae	Carnivora	Mammal	Other	Behavioral Studies, Environmental Factors	activity, enrichment, welfare, environmental
Calibrating tri-axial accelerometers for remote behavioural observations in Bewick’s swans	Journal of Zoo and Aquarium Research.	2020-01-01	Anatidae	Anseriformes	Avian	Wearables, Biologgers, and RFID	Behavioral Studies, Technology Testing and Development	activity, activity budget, calibrat
Do captive golden mantella frogs recognise wild conspecifics calls? Responses to the playback of captive and wild calls	Journal of Zoo and Aquarium Research.	2021-01-01	Mantellidae	Anura	Amphibian	Audio Playback/Recording	Behavioral Studies, Reproductive and Breeding, Conservation and Management	social, responses, breeding, reproductive, conservation, population, captive breeding
Does zoo visitor presence and noise impact the behaviour and enclosure use of zoo-housed Siamese crocodiles? A case study.	Journal of Zoo and Aquarium Research.	2024-01-01	Crocodylidae	Crocodylia	Reptile	Cameras And/Or Video Monitoring	Behavioral Studies, Environmental Factors, Conservation and Management	welfare, temperature, visitor, noise, management
Effects of nocturnal outdoor enclosure access on space use and sleep-related behaviour in captive giraffes	Journal of Zoo and Aquarium Research.	2024-01-01	Giraffidae	Artiodactyla	Mammal	Cameras And/Or Video Monitoring	Behavioral Studies, Environmental Factors, Conservation and Management	nocturnal, temperature, space utilization, management
Effects of time of day, visitor pressure and weather on the behaviour of captive American bison Bison bison	Journal of Zoo and Aquarium Research.	2024-01-01	Bovidae	Artiodactyla	Mammal	Cameras And/Or Video Monitoring	Behavioral Studies, Environmental Factors, Conservation and Management	nocturnal, temperature, visitor, management
Estimates of locomotion in Asian elephants Elephas maximus using video monitoring at Dublin Zoo, Ireland	Journal of Zoo and Aquarium Research.	2021-01-01	Elephantidae	Proboscidea	Mammal	Cameras And/Or Video Monitoring	Behavioral Studies, Environmental Factors, Health and Physiology	activity, welfare, habitat, health, obesity
Facial thermography is not useful in assessing body temperature in common squirrel monkeys (Saimiri sciureus) in comparison to rectal temperatures	Journal of Zoo and Aquarium Research.	2015-01-01	Cebidae	Primates	Mammal	Infrared Technology	Environmental Factors, Health and Physiology	temperature, health
Food preparation behaviour of babirusa (Babyrousa celebensis)	Journal of Zoo and Aquarium Research.	2017-01-01	Suidae	Artiodactyla	Mammal	Cameras And/Or Video Monitoring	Conservation and Management	management
Implementing portable touchscreen-setups to enhance cognitive research and enrich zoo-housed animals	Journal of Zoo and Aquarium Research.	2019-01-01	Hominidae	Primates	Mammal	Touchscreen Systems	Behavioral Studies	social, enrichment
Influence of male presence on female Asian elephants (Elephas maximus) behaviour in captivity	Journal of Zoo and Aquarium Research.	2020-01-01	Elephantidae	Proboscidea	Mammal	Cameras And/Or Video Monitoring	Behavioral Studies, Reproductive and Breeding, Conservation and Management	stereotypies, activity, welfare, well-being, reproductive, conservation
Infrared Thermography as a Diagnostic Tool for Pododermatitis in Captive Greater Flamingos (Phoenicopterus roseus)	Journal of Zoo and Aquarium Research.	2017-01-01	Phoenicopteridae	Phoenicopteriformes	Avian	Infrared Technology	Environmental Factors, Health and Physiology	temperature, growth, diagnostic
Locomotion in captive Asian elephants (Elephas maximus)	Journal of Zoo and Aquarium Research.	2014-01-01	Elephantidae	Proboscidea	Mammal	Cameras And/Or Video Monitoring	Behavioral Studies, Environmental Factors, Conservation and Management	enrichment, welfare, environmental, management
Multi-sensor biologgers and innovative training allow data collection with high conservation and welfare value in zoos	Journal of Zoo and Aquarium Research.	2023-01-01	Canidae	Carnivora	Mammal	Wearables, Biologgers, and RFID	Behavioral Studies, Conservation and Management	activity, activity patterns, enrichment, welfare, conservation
Music as enrichment for Sumatran orangutans (Pongo abelii)	Journal of Zoo and Aquarium Research.	2016-01-01	Hominidae	Primates	Mammal	Touchscreen Systems, Audio Playback/Recording	Behavioral Studies	preference, choice, enrichment
Orangulas: effect of scheduled visual enrichment on behavioral and endocrine aspects of a captive orangutan (Pongo pygmaeus)	Journal of Zoo and Aquarium Research.	2020-01-01	Hominidae	Primates	Mammal	Cameras And/Or Video Monitoring	Behavioral Studies	behavior, enrichment, welfare
Recognising emotional expressions in captive bottlenose dolphins: Can lay observers agree using qualitative behavioural assessment?	Journal of Zoo and Aquarium Research.	2022-01-01	Delphinidae	Cetacea	Mammal	Cameras And/Or Video Monitoring	Behavioral Studies, Environmental Factors	choice, environmental
The behavioural effects of feeding lean meat vs whole rabbit carcasses to zoo jaguars Panthera onca	Journal of Zoo and Aquarium Research.	2023-01-01	Felidae	Carnivora	Mammal	Cameras And/Or Video Monitoring	Behavioral Studies	social
Behavioural profiles of African bovids (Hippotraginae)	Journal of Zoo and Aquarium Research.	2014-01-01	Bovidae	Artiodactyla	Mammal	Cameras And/Or Video Monitoring	Behavioral Studies, Reproductive and Breeding, Conservation and Management	behavior, social, activity, choice, responses, welfare, breeding, conservation, population, sustainability
Application of Machine Learning for Automating Behavioral Tracking of Captive Bornean Orangutans (Pongo Pygmaeus)	Animals (Basel).	2024-01-01	Hominidae	Primates	Mammal	Cameras And/Or Video Monitoring, Other	Behavioral Studies	behavior
Automatic Identification of Pangolin Behavior Using Deep Learning Based on Temporal Relative Attention Mechanism	Animals (Basel).	2024-01-01	Manidae	Pholidota	Mammal	Cameras And/Or Video Monitoring, Other	Behavioral Studies, Reproductive and Breeding, Technology Testing and Development, Health and Physiology, Conservation and Management	behavior, breeding, validation, stress, population
Behavior of polar bear (Ursus maritimus) cubs post-den emergence at the Detroit Zoo	Zoo Biol.	2024-01-01	Ursidae	Carnivora	Mammal	Cameras And/Or Video Monitoring, Audio Playback/Recording	Behavioral Studies, Reproductive and Breeding, Conservation and Management	behavior, breeding, maternal, conservation
Behavioral Coding of Captive African Elephants (Loxodonta africana): Utilizing DeepLabCut and Create ML for Nocturnal Activity Tracking	Animals (Basel).	2024-01-01	Elephantidae	Proboscidea	Mammal	Cameras And/Or Video Monitoring, Other	Behavioral Studies	behavior, activity, nocturnal, control
Breaking the spell: Changes in the behavior of two zoo-kept tigers (Panthera tigris) after exposure to a distinct feast-and-fast feeding regime	Zoo Biol.	2024-01-01	Felidae	Carnivora	Mammal	Cameras And/Or Video Monitoring	Behavioral Studies	behavior, stereotypies
Carapace Morphology Variations in Captive Tortoises: Insights from Three-Dimensional Analysis	Animals (Basel).	2024-01-01	Testudinidae	Testudines	Reptile	Other	Conservation and Management	species identification
Cinereous Vulture (Aegypius monachus) Welfare Monitoring in a Breeding Center during the Breeding Season	J Appl Anim Welf Sci.	2024-01-01	Accipitridae	Accipitriformes	Avian	Cameras And/Or Video Monitoring	Behavioral Studies, Reproductive and Breeding, Conservation and Management	behavior, activity, activity budget, welfare, breeding, reproductive, conservation, population
Deep Dive Into Noninvasive Biometrics: A Pilot Journey Using Stereo-Video in a Public Aquarium	Zoo Biol.	2024-01-01	Acanthuridae, Carangidae, Carcharhinidae, Chaetodontidae, Dasyatidae, Ephippidae, Haemulidae, Labridae, Lutjanidae, Mobulidae, Molidae, Myliobatidae, Odontaspididae, Pomacanthidae, Pomacentridae, Rhinidae, Rhinobatidae, Sciaenidae, Scombridae, Serranidae, Sparidae, Sphyraenidae, Stegostomatidae	Acanthuriformes, Carangiformes, Carcharhiniformes, Ephippiformes, Lamniformes, Labriformes, Myliobatiformes, Orectolobiformes, Perciformes, Rhinopristiformes, Rhinobatiformes, Scombriformes, Tetraodontiformes	Fish	Cameras And/Or Video Monitoring	Behavioral Studies, Environmental Factors, Health and Physiology, Conservation and Management	control, anthropogenic, health, stress, conservation
Investigation through Animal-Computer Interaction: A Proof-of-Concept Study for the Behavioural Experimentation of Colour Vision in Zoo-Housed Primates	Animals (Basel).	2024-01-01	Callitrichidae, Pitheciidae, Atelidae	Primates	Mammal	Touchscreen Systems, Other	Behavioral Studies, Environmental Factors	enrichment, welfare, environmental
Personality Characteristics Predictive of Social Pairing Outcome in Orange-Winged Amazon Parrots (Amazona amazonica)	J Appl Anim Welf Sci.	2024-01-01	Psittacidae	Psittaciformes	Avian	Cameras And/Or Video Monitoring	Behavioral Studies, Environmental Factors	behavior, social, habitat
Using qualitative behavior assessment to investigate the effect of tourist presence on the welfare in captive tigers (Panthera tigris) in three tourism facilities in Thailand	Zoo Biol.	2024-01-01	Felidae	Carnivora	Mammal	Cameras And/Or Video Monitoring	Behavioral Studies, Health and Physiology	behavior, choice, welfare, stress
Activity patterns and reproductive behavior of the Critically Endangered Bermuda skink (Plestiodon longirostris)	Zoo Biol.	2023-01-01	Scincidae	Squamata	Reptile	Cameras And/Or Video Monitoring	Behavioral Studies, Environmental Factors, Reproductive and Breeding, Conservation and Management	behavior, activity, activity patterns, preferences, preference, habitat, breeding, reproductive, conservation, management, population
Activity Patterns of Captive Red Panda (Ailurus fulgens)	Animals (Basel).	2023-01-01	Ailuridae	Carnivora	Mammal	Cameras And/Or Video Monitoring	Behavioral Studies, Environmental Factors	activity, activity patterns, activity budget, temperature, environmental
Behavioral development of a captive polar bear (Ursus maritimus) cub in the maternal den	Zoo Biol.	2023-01-01	Ursidae	Carnivora	Mammal	Cameras And/Or Video Monitoring, Audio Playback/Recording	Behavioral Studies, Reproductive and Breeding, Conservation and Management	behavior, welfare, maternal, population, sustainability
Breeding season behaviors of captive tawny frogmouth (Podargus strigoides) pairs	Zoo Biol.	2023-01-01	Podargidae	Caprimulgiformes	Avian	Cameras And/Or Video Monitoring, Infrared Technology	Behavioral Studies, Reproductive and Breeding	behavior, activity, nocturnal, breeding
Developing a Preference Scale for a Bear: From "Bearly Like" to "Like Beary Much"	Animals (Basel).	2023-01-01	Ursidae	Carnivora	Mammal	Touchscreen Systems	Behavioral Studies, Environmental Factors	preferences, preference, responses, enrichment, habitat
Effects of a modern exhibit design on captive tiger welfare	Zoo Biol.	2023-01-01	Felidae	Carnivora	Mammal	Cameras And/Or Video Monitoring, Infrared Technology	Behavioral Studies	behavior, activity, nocturnal, welfare
Exploration of Social Proximity and Behavior in Captive Malayan Tigers and Their Cubs	Animals (Basel).	2023-01-01	Felidae	Carnivora	Mammal	Cameras And/Or Video Monitoring	Behavioral Studies, Reproductive and Breeding, Conservation and Management	behavior, social, activity, activity budget, affiliation, welfare, breeding, offspring, conservation, management, population
More Than Just Kibbles: Keeper Familiarity and Food Can Affect Bonobo Behavior	Animals (Basel).	2023-01-01	Hominidae	Primates	Mammal	Cameras And/Or Video Monitoring	Behavioral Studies, Conservation and Management	behavior, welfare, well-being, management
PolarBearVidID: A Video-Based Re-Identification Benchmark Dataset for Polar Bears	Animals (Basel).	2023-01-01	Ursidae	Carnivora	Mammal	Other	Behavioral Studies	behavior
Promoting Good Nonhuman Primate Welfare outside Regular Working Hours	Animals (Basel).	2023-01-01	Hominidae, Cercopithecidae, Callitrichidae, Lemuridae, Aotidae	Primates	Mammal	Cameras And/Or Video Monitoring, Other	Behavioral Studies, Environmental Factors	control, enrichment, welfare, wellbeing, environmental
Silence is Golden: Auditory Preferences in Zoo-housed Gorillas	J Appl Anim Welf Sci.	2023-01-01	Hominidae	Primates	Mammal	Touchscreen Systems, Audio Playback/Recording	Behavioral Studies, Environmental Factors	preferences, preference, enrichment, welfare, habitat, noise
Skin Cortisol and Acoustic Activity: Potential Tools to Evaluate Stress and Welfare in Captive Cetaceans	Animals (Basel).	2023-01-01	Monodontidae	Cetacea	Mammal	Audio Playback/Recording	Behavioral Studies, Health and Physiology	behavior, activity, welfare, stress, body condition
The Integrated Effect of Environmental Conditions and Human Presence on the Behaviour of a Pair of Zoo-Housed Asian Small-Clawed Otters	Animals (Basel).	2023-01-01	Mustelidae	Carnivora	Mammal	Cameras And/Or Video Monitoring	Behavioral Studies, Environmental Factors	responses, enrichment, welfare, environmental, visitor, noise
The Various Ways in Which Birds Blink	Animals (Basel).	2023-01-01	Accipitridae, Sagittariidae, Cathartidae, Pandionidae, Anatidae, Anseranatidae, Anhimidae, Apterygidae, Bucerotidae, Bucorvidae, Upupidae, Phoeniculidae, Aegothelidae, Apodidae, Hemiprocnidae, Caprimulgidae, Nyctibiidae, Trochilidae, Cariamidae, Casuariidae, Turnicidae, Haematopodidae, Burhinidae, Laridae, Scolopacidae, Recurvirostridae, Alcidae, Charadriidae, Jacanidae, Ciconiidae, Coliidae, Col…	Accipitriformes, Anseriformes, Apterygiformes, Bucerotiformes, Caprimulgiformes, Cariamiformes, Casuariiformes, Charadriiformes, Ciconiiformes, Coliiformes, Columbiformes, Coraciiformes, Cuculiformes, Eurypygiformes, Falconiformes, Galbuliformes, Galliformes, Gaviiformes, Gruiformes, Leptosomiformes, Mesitornithiformes, Musophagiformes, Opisthocomiformes, Otidiformes, Passeriformes, Pelecaniforme…	Avian, Reptile	Cameras And/Or Video Monitoring
Understanding Circadian and Circannual Behavioral Cycles of Captive Giant Pandas (Ailuropoda melanoleuca) Can Help to Promote Good Welfare	Animals (Basel).	2023-01-01	Ursidae	Carnivora	Mammal	Cameras And/Or Video Monitoring	Behavioral Studies, Reproductive and Breeding	behavior, activity, nocturnal, welfare, breeding, maternal
Visitors and observers otter-ly influence the behavior and enclosure use of zoo-housed giant otters	Zoo Biol.	2023-01-01	Mustelidae	Carnivora	Mammal	Cameras And/Or Video Monitoring	Behavioral Studies, Environmental Factors, Health and Physiology	behavior, visitor, stress
A Food for All Seasons: Stability of Food Preferences in Gorillas across Testing Methods and Seasons	Animals (Basel).	2022-01-01	Hominidae	Primates	Mammal	Touchscreen Systems	Behavioral Studies, Technology Testing and Development	preferences, preference, choice, control, enrichment, validation
About pace: How variations in method and definition affect quantification of pacing in bears	Zoo Biol.	2022-01-01	Ursidae	Carnivora	Mammal	Cameras And/Or Video Monitoring	Behavioral Studies	behavior, welfare
An Evaluation of Ethograms Measuring Distinct Features of Enrichment Use by Captive Chimpanzees (Pan troglodytes)	Animals (Basel).	2022-01-01	Hominidae	Primates	Mammal	Cameras And/Or Video Monitoring	Behavioral Studies, Environmental Factors	behavior, social, preferences, preference, enrichment, welfare, environmental
Apex and ApeTouch: Development of a Portable Touchscreen System and Software for Primates at Zoos	Animals (Basel).	2022-01-01	Cercopithecidae	Primates	Mammal	Touchscreen Systems	Behavioral Studies	enrichment, welfare
Automated Video-Based Analysis Framework for Behavior Monitoring of Individual Animals in Zoos Using Deep Learning-A Study on Polar Bears	Animals (Basel).	2022-01-01	Ursidae	Carnivora	Mammal	Cameras And/Or Video Monitoring, Other	Behavioral Studies, Health and Physiology, Conservation and Management	behavior, welfare, health, conservation
Bioacoustic Detection of Wolves: Identifying Subspecies and Individuals by Howls	Animals (Basel).	2022-01-01	Canidae	Carnivora	Mammal	Other
Development of a Slow Loris Computer Vision Detection Model	Animals (Basel).	2022-01-01	Lorisidae	Primates	Mammal	Other	Behavioral Studies, Conservation and Management	behavior, activity, nocturnal, conservation
Diurnal and Nocturnal Behaviour of Cheetahs (Acinonyx jubatus) and Lions (Panthera leo) in Zoos	Animals (Basel).	2022-01-01	Felidae	Carnivora	Mammal	Cameras And/Or Video Monitoring, Infrared Technology	Behavioral Studies, Environmental Factors, Conservation and Management	activity, activity budget, nocturnal, temperature, visitor, anthropogenic, management
Estimating the total length of Mekong giant catfish, Pangasianodon gigas, in an aquarium via stereo-video shooting and direct linear transformation	Zoo Biol.	2022-01-01	Pangasiidae	Siluriformes	Fish	Cameras And/Or Video Monitoring, Other	Behavioral Studies, Reproductive and Breeding, Health and Physiology, Conservation and Management	welfare, breeding, growth, conservation, population
Evaluating Self-Directed Behaviours and Their Association with Emotional Arousal across Two Cognitive Tasks in Bonobos (Pan paniscus)	Animals (Basel).	2022-01-01	Hominidae	Primates	Mammal	Touchscreen Systems	Behavioral Studies, Health and Physiology	activity, responses, welfare, stress
Garrano Horses Perceive Letters of the Alphabet on a Touchscreen System: A Pilot Study	Animals (Basel).	2022-01-01	Equidae	Perissodactyla	Mammal	Touchscreen Systems	Behavioral Studies, Environmental Factors	social, choice, control, welfare, habitat
Observations on the use of passive integrated transponder (PIT) tags in teleosts and elasmobranchs at a public aquarium, 728 cases, 2007-2020	Zoo Biol.	2022-01-01	Belonidae, Balistidae, Monacanthidae, Ostraciidae, Diodontidae, Tetraodontidae, Acanthuridae, Ephippidae, Embiotocidae, Serranidae, Haemulidae, Labridae, Holocentridae, Lutjanidae, Sciaenidae, Pomacanthidae, Priacanthidae, Scaridae, Carangidae, Scorpaenidae, Cottidae, Triglidae, Sparidae, Aulostomidae, Gadidae, Muraenidae, Salmonidae, Anarhichadidae, Ceratodontidae, Cyclopteridae, Carcharhinidae,…	Beloniformes, Tetraodontiformes, Perciformes, Scorpaeniformes, Spariformes, Aulopiformes, Gadiformes, Anguilliformes, Salmoniformes, Lophiiformes, Ceratodontiformes, Centrarchiformes, Carcharhiniformes, Orectolobiformes, Rajiformes, Heterodontiformes, Scyliorhiniformes, Myliobatiformes	Fish	Wearables, Biologgers, and RFID	Behavioral Studies, Conservation and Management	welfare, management
Sentinel behavior in captive meerkats (Suricata suricatta)	Zoo Biol.	2022-01-01	Herpestidae	Carnivora	Mammal	Audio Playback/Recording	Behavioral Studies, Conservation and Management	behavior, social, responses, population
Sound Visualization Demonstrates Velopharyngeal Coupling and Complex Spectral Variability in Asian Elephants	Animals (Basel).	2022-01-01	Elephantidae	Proboscidea	Mammal	Cameras And/Or Video Monitoring, Audio Playback/Recording	Behavioral Studies	social
Testing for the "Blues": Using the Modified Emotional Stroop Task to Assess the Emotional Response of Gorillas	Animals (Basel).	2022-01-01	Hominidae	Primates	Mammal	Touchscreen Systems	Behavioral Studies, Technology Testing and Development	choice, control, validation
The Promise of Behavioral Tracking Systems for Advancing Primate Animal Welfare	Animals (Basel).	2022-01-01	Hominidae, Cercopithecidae	Primates	Mammal	Cameras And/Or Video Monitoring	Behavioral Studies, Health and Physiology, Conservation and Management	behavior, welfare, well-being, stress, population
Training in the Dark: Using Target Training for Non-Invasive Application and Validation of Accelerometer Devices for an Endangered Primate (Nycticebus bengalensis)	Animals (Basel).	2022-01-01	Lorisidae	Primates	Mammal	Wearables, Biologgers, and RFID	Behavioral Studies, Technology Testing and Development, Health and Physiology, Conservation and Management	welfare, validation, health, conservation
Using Artificial Intelligence to Analyze Non-Human Drawings: A First Step with Orangutan Productions	Animals (Basel).	2022-01-01	Hominidae	Primates	Mammal	Other
Video Conference Technology as a Tool for Pair Introduction in Rhesus Macaques	Animals (Basel).	2022-01-01	Cercopithecidae	Primates	Mammal	Cameras And/Or Video Monitoring	Behavioral Studies	behavior, social, welfare
Video Validation of Tri-Axial Accelerometer for Monitoring Zoo-Housed Tamandua tetradactyla Activity Patterns in Response to Changes in Husbandry Conditions	Animals (Basel).	2022-01-01	Myrmecophagidae	Pilosa	Mammal	Cameras And/Or Video Monitoring, Wearables, Biologgers, and RFID	Behavioral Studies, Technology Testing and Development, Conservation and Management	activity, activity patterns, responses, welfare, validation, conservation, management
A Comparative Perspective on Three Primate Species' Responses to a Pictorial Emotional Stroop Task	Animals (Basel).	2021-01-01	Hominidae, Cercopithecidae	Primates	Mammal	Touchscreen Systems	Behavioral Studies	control, responses
An evaluation of interactive projections as digital enrichment for orangutans	Zoo Biol.	2021-01-01	Hominidae	Primates	Mammal	Other	Behavioral Studies, Environmental Factors	behavior, enrichment, environmental
Association between the Area of the Highest Flank Temperature and Concentrations of Reproductive Hormones during Pregnancy in Polish Konik Horses-A Preliminary Study	Animals (Basel).	2021-01-01	Equidae	Perissodactyla	Mammal	Infrared Technology	Environmental Factors, Reproductive and Breeding, Conservation and Management	temperature, reproductive, management
Biological and environmental factors as sources of variation in nocturnal behavior of giraffe	Zoo Biol.	2021-01-01	Giraffidae	Artiodactyla	Mammal	Cameras And/Or Video Monitoring, Infrared Technology	Behavioral Studies, Environmental Factors, Conservation and Management	behavior, activity, nocturnal, environmental, conservation, management, population
Discrimination of Acoustic Stimuli and Maintenance of Graded Alarm Call Structure in Captive Meerkats	Animals (Basel).	2021-01-01	Herpestidae	Carnivora	Mammal	Audio Playback/Recording	Behavioral Studies, Environmental Factors	behavior, welfare, noise
Documenting nocturnal activity of dragon-headed katydids (Lesina blanchardi) under artificial light	Zoo Biol.	2021-01-01	Tettigoniidae	Orthoptera	Insect	Cameras And/Or Video Monitoring	Behavioral Studies, Environmental Factors	behavior, activity, nocturnal, habitat
Exploring How White-Faced Sakis Control Digital Visual Enrichment Systems	Animals (Basel).	2021-01-01	Pitheciidae	Primates	Mammal	Touchscreen Systems	Behavioral Studies, Environmental Factors	preference, choice, control, enrichment, habitat
Is There a "Right" Side of Communicating Friendship? Lateralization of Social Interactions in Zoo Barbary macaques (Macaca sylvanus)	Animals (Basel).	2021-01-01	Cercopithecidae	Primates	Mammal	Cameras And/Or Video Monitoring	Behavioral Studies	social, preferences, preference
Koi (Cyprinus rubrofuscus) Seek Out Tactile Interaction with Humans: General Patterns and Individual Differences	Animals (Basel).	2021-01-01	Cyprinidae	Cypriniformes	Fish	Cameras And/Or Video Monitoring	Behavioral Studies, Conservation and Management	welfare, management
Non-Invasive Assessment of the Seasonal Stress Response to Veterinary Procedures and Transportation of Zoo-Housed Lesser Anteater (Tamandua tetradactyla)	Animals (Basel).	2021-01-01	Myrmecophagidae	Pilosa	Mammal	Cameras And/Or Video Monitoring	Behavioral Studies, Environmental Factors, Health and Physiology, Conservation and Management	activity, nocturnal, responses, welfare, environmental, stress, management
Supporting Zoo Asian Elephant (Elephas maximus) Welfare and Herd Dynamics with a More Complex and Expanded Habitat	Animals (Basel).	2021-01-01	Elephantidae	Proboscidea	Mammal	Wearables, Biologgers, and RFID	Behavioral Studies, Environmental Factors, Health and Physiology, Conservation and Management	behavior, social, activity, choice, responses, welfare, well-being, environmental, habitat, spatial, health, conservation, management
The Click Production of Captive Yangtze Finless Porpoises (Neophocaena asiaeorientalis asiaorientalis) Is Influenced by Social and Environmental Factors	Animals (Basel).	2021-01-01	Phocoenidae	Artiodactyla	Mammal	Audio Playback/Recording	Behavioral Studies, Environmental Factors, Conservation and Management	social, activity, enrichment, welfare, environmental, visitor, population
Activity and Pool Use in Relation to Temperature and Water Changes in Zoo Hippopotamuses (Hippopotamus amphibious)	Animals (Basel).	2020-01-01	Hippopotamidae	Cetacea	Mammal	Other	Behavioral Studies, Environmental Factors	behavior, activity, welfare, temperature
Evaluation of the Impact of Behavioral Opportunities on Four Zoo-Housed Aardvarks (Orycteropus afer)	Animals (Basel).	2020-01-01	Orycteropodidae	Tubulidentata	Mammal	Cameras And/Or Video Monitoring	Behavioral Studies	behavior, social, nocturnal, enrichment, welfare
Female-Male and Female-Female Social Interactions of Captive Kept Capercaillie (Tetrao Urogallus) and Its Consequences in Planning Breeding Programs	Animals (Basel).	2020-01-01	Phasianidae	Galliformes	Avian	Cameras And/Or Video Monitoring	Behavioral Studies, Reproductive and Breeding	behavior, social, activity, choice, breeding
Music for Monkeys: Building Methods to Design with White-Faced Sakis for Animal-Driven Audio Enrichment Devices	Animals (Basel).	2020-01-01	Pitheciidae	Primates	Mammal	Audio Playback/Recording	Behavioral Studies, Environmental Factors, Technology Testing and Development	preference, choice, control, enrichment, habitat, prototyp
Reproductive behavior of the captive Sunda pangolin (Manis javanica Desmarest, 1822)	Zoo Biol.	2020-01-01	Manidae	Pholidota	Mammal	Infrared Technology	Behavioral Studies, Reproductive and Breeding, Conservation and Management	behavior, breeding, reproductive, conservation, management, captive breeding
Total Eclipse of the Zoo: Animal Behavior during a Total Solar Eclipse	Animals (Basel).	2020-01-01	Hylobatidae	Primates	Mammal	Cameras And/Or Video Monitoring, Audio Playback/Recording	Behavioral Studies, Environmental Factors	behavior, activity, responses, anthropogenic
Using radio frequency identification for behavioral monitoring in little blue penguins	J Appl Anim Welf Sci.	2020-01-01	Spheniscidae	Sphenisciformes	Avian	Wearables, Biologgers, and RFID	Behavioral Studies, Environmental Factors, Health and Physiology	behavior, enrichment, temperature, habitat, health
Utilizing Camera Traps, Closed Circuit Cameras and Behavior Observation Software to Monitor Activity Budgets, Habitat Use, and Social Interactions of Zoo-Housed Asian Elephants (Elephus maximus)	Animals (Basel).	2020-01-01	Elephantidae	Proboscidea	Mammal	Cameras And/Or Video Monitoring	Behavioral Studies, Environmental Factors, Health and Physiology, Conservation and Management	behavior, social, activity, activity budget, welfare, environmental, habitat, health, management
Characterization and correlations of behavioral and adrenocortical activities of zoo-housed lesser anteaters (Tamandua tetradactyla)	Zoo Biol.	2019-01-01	Myrmecophagidae	Pilosa	Mammal	Cameras And/Or Video Monitoring, Infrared Technology	Behavioral Studies, Environmental Factors, Health and Physiology, Conservation and Management	behavior, activity, responses, temperature, stress, conservation, management
Effects of Regulating Visitor Viewing Proximity and the Intensity of Visitor Behaviour on Little Penguin (Eudyptula minor) Behaviour and Welfare	Animals (Basel).	2019-01-01	Spheniscidae	Sphenisciformes	Avian	Cameras And/Or Video Monitoring	Behavioral Studies, Environmental Factors, Health and Physiology	responses, welfare, visitor, stress, physiology
Exploratory Investigation of Infrared Thermography for Measuring Gorilla Emotional Responses to Interactions with Familiar Humans	Animals (Basel).	2019-01-01	Hominidae	Primates	Mammal	Infrared Technology	Behavioral Studies, Environmental Factors	behavior, control, responses, temperature
Growth and development of the Mahogany Glider (Petaurus gracilis)	Zoo Biol.	2019-01-01	Petauridae	Diprotodontia	Mammal	Cameras And/Or Video Monitoring	Reproductive and Breeding, Health and Physiology, Conservation and Management	breeding, reproductive, growth, conservation, management, population, captive breeding
Monitoring the social behavior of a bachelor mandrill (Mandrillus sphinx) dyad participating in touchscreen-mediated cognitive testing	Zoo Biol.	2019-01-01	Cercopithecidae	Primates	Mammal	Touchscreen Systems	Behavioral Studies, Environmental Factors	behavior, social, enrichment, welfare, environmental
Potential Impact of Construction Noise on Selected Zoo Animals	Animals (Basel).	2019-01-01	Elephantidae, Giraffidae, Casuariidae, Alligatoridae	Proboscidea, Artiodactyla, Casuariiformes, Crocodylia	Mammal, Avian, Reptile	Cameras And/Or Video Monitoring, Audio Playback/Recording	Behavioral Studies, Environmental Factors, Health and Physiology	behavior, control, responses, noise, stress
Sleep-related behaviors in zoo-housed giraffes (Giraffa camelopardalis reticulata): Basic characteristics and effects of season and parturition	Zoo Biol.	2019-01-01	Giraffidae	Artiodactyla	Mammal	Cameras And/Or Video Monitoring, Infrared Technology	Behavioral Studies, Reproductive and Breeding	behavior, nocturnal, welfare, parturition
Use of passive radio frequency identification technologies to monitor nest usage in the northern carmine bee-eater (Merops n. nubicus)	Zoo Biol.	2019-01-01	Meropidae	Coraciiformes	Avian	Wearables, Biologgers, and RFID	Behavioral Studies, Reproductive and Breeding	behavior, activity, breeding
Using Thermal Imaging to Monitor Body Temperature of Koalas (Phascolarctos cinereus) in A Zoo Setting	Animals (Basel).	2019-01-01	Phascolarctidae	Diprotodontia	Mammal	Cameras And/Or Video Monitoring, Infrared Technology	Behavioral Studies, Environmental Factors, Health and Physiology, Conservation and Management	welfare, temperature, stress, physiology, management
An evaluation of video cameras for collecting observational data on sanctuary-housed chimpanzees (Pan troglodytes)	Zoo Biol.	2018-01-01	Hominidae	Primates	Mammal	Cameras And/Or Video Monitoring
Behavioral responses of two species of dolphins to novel video footage: An exploration of sex differences	Zoo Biol.	2018-01-01	Delphinidae	Cetacea	Mammal	Cameras And/Or Video Monitoring	Behavioral Studies	behavior, responses, enrichment
Evaluation of artificial heating sources for the thermoregulation of Aldabra giant tortoises (Aldabrachelys gigantea) in Zurich zoo	Zoo Biol.	2018-01-01	Testudinidae	Testudines	Reptile	Other	Behavioral Studies, Environmental Factors, Health and Physiology	activity, temperature, environmental, thermoregulation
Food Calls in Common Marmosets, Callithrix jacchus, and Evidence That One Is Functionally Referential	Animals (Basel).	2018-01-01	Callitrichidae	Primates	Mammal	Audio Playback/Recording	Environmental Factors	noise
Patterns of nocturnal activity in captive greater flamingos	Zoo Biol.	2018-01-01	Phoenicopteridae	Phoenicopteriformes	Avian	Cameras And/Or Video Monitoring	Behavioral Studies, Reproductive and Breeding, Conservation and Management	behavior, activity, activity patterns, nocturnal, breeding, management
Relative response to digital tablet devices and painting as sensory enrichment in captive chimpanzees	Zoo Biol.	2018-01-01	Hominidae	Primates	Mammal	Touchscreen Systems	Behavioral Studies	behavior, control, enrichment
Social Interactions in Two Groups of Zoo-Housed Adult Female Asian Elephants (Elephas maximus) that Differ in Relatedness	Animals (Basel).	2018-01-01	Elephantidae	Proboscidea	Mammal	Cameras And/Or Video Monitoring	Behavioral Studies, Conservation and Management	social, welfare, management
Stress and social behaviors of maternally deprived captive giraffes (Giraffa camelopardalis)	Zoo Biol.	2018-01-01	Giraffidae	Artiodactyla	Mammal	Cameras And/Or Video Monitoring	Behavioral Studies, Environmental Factors, Reproductive and Breeding, Health and Physiology, Conservation and Management	behavior, social, temperature, maternal, stress, population
The effects of zoo visitors on Quokka (Setonix brachyurus) avoidance behavior in a walk-through exhibit	Zoo Biol.	2018-01-01	Macropodidae	Diprotodontia	Mammal	Cameras And/Or Video Monitoring	Behavioral Studies, Environmental Factors, Health and Physiology	behavior, control, welfare, visitor, stress, physiology
Visitor effects on a zoo population of California sea lions (Zalophus californianus) and harbor seals (Phoca vitulina)	Zoo Biol.	2018-01-01	Otariidae, Phocidae	Carnivora	Mammal	Cameras And/Or Video Monitoring	Behavioral Studies, Environmental Factors, Conservation and Management	behavior, activity, activity budget, preference, responses, welfare, visitor, population
Development of sociality and emergence of independence in a killer whale (Orcinus orca) calf from birth to 36 months	Zoo Biol.	2017-01-01	Delphinidae	Cetacea	Mammal	Cameras And/Or Video Monitoring	Behavioral Studies, Reproductive and Breeding	behavior, social, maternal
Variables affecting the manifestation of and intensity of pacing behavior: A preliminary case study in zoo-housed polar bears	Zoo Biol.	2017-01-01	Ursidae	Carnivora	Mammal	Cameras And/Or Video Monitoring	Behavioral Studies	behavior
An investigation of the auditory perception of western lowland gorillas in an enrichment study	Zoo Biol.	2016-01-01	Hominidae	Primates	Mammal	Audio Playback/Recording	Behavioral Studies	behavior, social, activity, control, enrichment
Application of video recording technology to improve husbandry and reproduction in the carmine bee-eater (Merops n. nubicus)	Zoo Biol.	2016-01-01	Meropidae	Coraciiformes	Avian	Cameras And/Or Video Monitoring, Infrared Technology	Behavioral Studies, Reproductive and Breeding, Conservation and Management	behavior, welfare, breeding, reproductive, management, population, sustainability
Behavioral changes in female Asian elephants when given access to an outdoor yard overnight	Zoo Biol.	2016-01-01	Elephantidae	Proboscidea	Mammal	Cameras And/Or Video Monitoring, Infrared Technology	Behavioral Studies	behavior, activity, activity budget, preferences, preference, choice, well-being
Body condition scoring system for greater one-horned rhino (Rhinoceros unicornis): Development and application	Zoo Biol.	2016-01-01	Rhinocerotidae	Perissodactyla	Mammal	Other	Health and Physiology	obesity, body condition
Evaluation of thermal regimes for transported ambassador ectotherms: One size does not fit all	Zoo Biol.	2016-01-01	Blaberidae, Spirostreptidae, Theraphosidae, Scorpionidae, Ambystomatidae, Dendrobatidae, Bombinatoridae, Emydidae, Testudinidae, Pythonidae, Boidae, Colubridae, Eublepharidae, Scincidae, Agamidae	Blattodea, Spirostreptida, Araneae, Scorpiones, Caudata, Anura, Testudines, Squamata	Insect, Amphibian, Reptile	Other	Behavioral Studies, Environmental Factors	preferences, preference, control, temperature, environmental
Music for the birds: effects of auditory enrichment on captive bird species	Zoo Biol.	2016-01-01	Sturnidae, Coliidae, Musophagidae	Passeriformes, Coliiformes, Musophagiformes	Avian	Audio Playback/Recording	Behavioral Studies	behavior, activity, enrichment
Nocturnal behavior in captive giraffe (Giraffa camelopardalis)--A pilot study	Zoo Biol.	2016-01-01	Giraffidae	Artiodactyla	Mammal	Cameras And/Or Video Monitoring	Behavioral Studies	behavior, stereotypies, nocturnal, enrichment
Parent-offspring behavior of Jambu fruit doves (Ptilinopus jambu)	Zoo Biol.	2016-01-01	Columbidae	Columbiformes	Avian	Cameras And/Or Video Monitoring	Behavioral Studies, Reproductive and Breeding, Conservation and Management	behavior, breeding, offspring, conservation, captive breeding
An investigation into resting behavior in Asian elephants in UK zoos	Zoo Biol.	2015-01-01	Elephantidae	Proboscidea	Mammal	Cameras And/Or Video Monitoring	Behavioral Studies	behavior, preferences, preference, welfare
The birth of an infant decreases group spacing in a zoo-housed lowland gorilla group (Gorilla gorilla gorilla)	Zoo Biol.	2014-01-01	Hominidae	Primates	Mammal	Touchscreen Systems	Behavioral Studies, Environmental Factors, Reproductive and Breeding, Conservation and Management	behavior, social, control, temperature, spatial, breeding, management
The effects of auditory enrichment on gorillas	Zoo Biol.	2014-01-01	Hominidae	Primates	Mammal	Audio Playback/Recording	Behavioral Studies	behavior, control, responses, enrichment
The effects of automated scatter feeders on captive grizzly bear activity budgets	J Appl Anim Welf Sci.	2014-01-01	Ursidae	Carnivora	Mammal	Other	Behavioral Studies	behavior, activity, activity budget, welfare
Preliminary investigation of the effects of a concert on the behavior of zoo animals	Zoo Biol.	2022-01-01	Felidae, Camelidae, Strigidae, Canidae, Callitrichidae, Gruidae, Procyonidae, Mustelidae, Viverridae, Hystricidae, Accipitridae, Cervidae	Carnivora, Accipitriformes, Artiodactyla, Strigiformes, Primates, Gruiformes, Rodentia	Mammal and Avian	Other	Behavioral Studies, Environmental Factors	behavior, responses, welfare, visitor
A Preliminary Study Investigating the Impact of Musical Concerts on the Behavior of Captive Fiordland Penguins (Eudyptes pachyrhynchus) and Collared Peccaries (Pecari tajacu)	Animals (Basel).	2020-01-01	Spheniscidae, Tayassuidae	Sphenisciformes, Artiodactyla	Avian, Mammal	Cameras And/Or Video Monitoring, Other	Behavioral Studies, Environmental Factors, Health and Physiology, Conservation and Management	behavior, welfare, habitat, visitor, noise, anthropogenic, stress, conservation
Microchips for macropods: First use of a microchip-automated door by a bridled nailtail wallaby (Onychogalea fraenata)	Zoo Biol.	2018-01-01	Macropodidae	Diprotodontia	Mammal	Other	Behavioral Studies	responses
